# Supplementary material for: Assessing the “Optimism–Knowledge Gap”: An Exploratory Study of AI Awareness, Application, and Educational Needs Among a Sample of Italian Clinicians
Source: Healthcare (Basel). 2026 Mar 26;14(7):847. doi: 10.3390/healthcare14070847 (PMC13073766; doi:10.3390/healthcare14070847)
Supplement: Supplementary file 1 [file healthcare-14-00847-s001.zip]

Archive with 1 entries (1 files):
- healthcare-4204452-supplementary.pdf
